# Supplementary material for: Quantifying microplastic ingestion, degradation and excretion in insects using fluorescent plastics
Source: Conserv Physiol. 2023 Aug 15;11(1):coad052. doi: 10.1093/conphys/coad052 (PMC10425969; doi:10.1093/conphys/coad052)
Supplement: Web_Material_coad052 [file web_material_coad052.zip]

Archive with 2 entries (2 files):
- Quantifying_microplastic_ingestion_supplemental.pdf
- Supplemental_data_for_Quantifying_microplastic_ingestion.csv
