# Supplementary material for: Quantifying microplastic ingestion, degradation and excretion in insects using fluorescent plastics
Source: Conserv Physiol. 2023 Aug 15;11(1):coad052. doi: 10.1093/conphys/coad052 (PMC10425969; doi:10.1093/conphys/coad052)
Supplement: Web_Material_coad052 [file web_material_coad052.zip › Supplemental_data_for_Quantifying_microplastic_ingestion.csv]

Total number of particles	Particle number	Area	Week(age)	Rep
1	1	42.008	2	1
2	2	126.024	2	1
3	3	50.41	2	1
4	4	42.008	2	1
5	5	117.622	2	1				Total number: is the total number of plastic particles that were detected from all the frass pellets
6	6	243.646	2	1				Particle number: is the number of each particle from that individual frass pellet to its week of collection
7	7	84.016	2	1				Area: is the area calculated by ImageJ
8	8	646.923	2	1				Week(age): Is the time at which the frass pellet was collected and also the age at which the cricket created that frass
9	9	50.41	2	1				Rep: is the replication number of the frass pellet for that week. Almost all weeks have the full 15 pellet images used. Some are missing due to no detectable plastic
10	10	873.766	2	1
11	1	772.947	2	10
12	2	1487.083	2	10
13	3	420.08	2	10
14	4	2058.391	2	10
15	5	806.553	2	10
16	6	50.41	2	10
17	1	260.449	2	12
18	2	134.426	2	12
19	3	126.024	2	12
20	4	1218.231	2	12
21	5	3419.45	2	12
22	6	336.064	2	12
23	7	1024.995	2	12
24	8	478.891	2	12
25	9	1579.5	2	12
26	10	369.67	2	12
27	1	201.638	2	13
28	2	100.819	2	13
29	3	50.41	2	13
30	4	1881.958	2	13
31	5	50.41	2	13
32	6	495.694	2	13
33	1	79.339	2	14
34	2	2314.05	2	14
35	3	1163.636	2	14
36	4	119.008	2	14
37	1	1084.298	2	15
38	2	1970.248	2	15
39	3	2168.595	2	15
40	4	132.231	2	15
41	5	343.802	2	15
42	6	185.124	2	15
43	7	277.686	2	15
44	8	158.678	2	15
45	9	66.116	2	15
46	10	11557.025	2	15
47	11	277.686	2	15
48	12	224.793	2	15
49	13	1309.091	2	15
50	14	780.165	2	15
51	15	766.942	2	15
52	1	75.614	2	2
53	2	1394.665	2	2
54	3	1377.862	2	2
55	4	50.41	2	2
56	1	50.41	2	3
57	2	1125.814	2	3
58	3	50.41	2	3
59	4	126.024	2	3
60	5	159.63	2	3
61	6	394.875	2	3
62	7	193.237	2	3
63	8	663.726	2	3
64	9	243.646	2	3
65	10	92.418	2	3
66	11	58.811	2	3
67	12	117.622	2	3
68	13	92.418	2	3
69	14	310.859	2	3
70	15	109.221	2	3
71	16	571.309	2	3
72	17	42.008	2	3
73	18	100.819	2	3
74	19	142.827	2	3
75	1	235.245	2	4
76	2	117.622	2	4
77	3	184.835	2	4
78	4	142.827	2	4
79	5	134.426	2	4
80	6	92.418	2	4
81	7	151.229	2	4
82	8	100.819	2	4
83	9	201.638	2	4
84	10	42.008	2	4
85	11	58.811	2	4
86	12	100.819	2	4
87	13	50.41	2	4
88	14	67.213	2	4
89	15	42.008	2	4
90	16	50.41	2	4
91	17	67.213	2	4
92	18	226.843	2	4
93	19	92.418	2	4
94	20	50.41	2	4
95	21	168.032	2	4
96	22	176.434	2	4
97	23	75.614	2	4
98	24	369.67	2	4
99	25	58.811	2	4
100	26	100.819	2	4
101	27	739.34	2	4
102	28	50.41	2	4
103	29	42.008	2	4
104	30	42.008	2	4
105	31	92.418	2	4
106	32	50.41	2	4
107	33	58.811	2	4
108	34	226.843	2	4
109	35	436.883	2	4
110	36	201.638	2	4
111	37	924.176	2	4
112	1	4814.115	2	5
113	1	3451.24	2	6
114	2	9282.645	2	6
115	3	13752.066	2	6
116	4	9917.355	2	6
117	5	13024.793	2	6
118	6	1216.529	2	6
119	1	1732.231	2	7
120	2	264.463	2	7
121	3	119.008	2	7
122	4	145.455	2	7
123	5	409.917	2	7
124	6	2195.041	2	7
125	7	304.132	2	7
126	8	238.017	2	7
127	9	304.132	2	7
128	10	105.785	2	7
129	11	991.736	2	7
130	12	2076.033	2	7
131	13	119.008	2	7
132	14	1745.455	2	7
133	15	171.901	2	7
134	16	3755.372	2	7
135	17	1137.19	2	7
136	1	974.585	2	8
137	2	109.221	2	8
138	3	159.63	2	8
139	4	50.41	2	8
140	5	462.088	2	8
141	1	680.529	2	9
142	2	1890.359	2	9
143	3	58.811	2	9
144	4	495.694	2	9
145	5	58.811	2	9
146	1	330.579	3	1
147	2	238.017	3	1
148	3	119.008	3	1
149	4	780.165	3	1
150	5	145.455	3	1
151	6	198.347	3	1
152	7	1507.438	3	1
153	8	674.38	3	1
154	9	171.901	3	1
155	10	2380.165	3	1
156	1	504.096	3	10
157	2	529.301	3	10
158	3	1218.231	3	10
159	4	663.726	3	10
160	5	42.008	3	10
161	6	126.024	3	10
162	7	7603.445	3	10
163	8	302.457	3	10
164	9	268.851	3	10
165	10	201.638	3	10
166	1	17181.264	3	11
167	2	16777.988	3	11
168	3	378.072	3	11
169	4	126.024	3	11
170	5	2722.117	3	11
171	1	3609.917	3	12
172	2	92.562	3	12
173	3	12720.661	3	12
174	4	145.455	3	12
175	5	10644.628	3	12
176	6	2935.537	3	12
177	7	251.24	3	12
178	8	198.347	3	12
179	9	119.008	3	12
180	10	740.496	3	12
181	11	79.339	3	12
182	12	515.702	3	12
183	13	105.785	3	12
184	14	198.347	3	12
185	15	462.81	3	12
186	16	978.512	3	12
187	17	79.339	3	12
188	18	647.934	3	12
189	19	1150.413	3	12
190	20	317.355	3	12
191	21	66.116	3	12
192	22	872.727	3	12
193	23	634.711	3	12
194	24	211.57	3	12
195	25	555.372	3	12
196	26	1388.43	3	12
197	27	396.694	3	12
198	28	92.562	3	12
199	29	66.116	3	12
200	30	1851.24	3	12
201	31	79.339	3	12
202	32	846.281	3	12
203	33	3781.818	3	12
204	34	8912.397	3	12
205	35	542.149	3	12
206	36	66.116	3	12
207	37	132.231	3	12
208	1	394.875	3	14
209	2	680.529	3	14
210	3	201.638	3	14
211	1	11686.62	3	15
212	2	117.622	3	15
213	3	352.867	3	15
214	4	100.819	3	15
215	5	126.024	3	15
216	6	134.426	3	15
217	7	378.072	3	15
218	8	613.317	3	15
219	9	126.024	3	15
220	10	42.008	3	15
221	11	109.221	3	15
222	12	663.726	3	15
223	13	84.016	3	15
224	14	50.41	3	15
225	15	168.032	3	15
226	16	302.457	3	15
227	17	92.418	3	15
228	18	546.104	3	15
229	19	487.293	3	15
230	20	92.418	3	15
231	21	546.104	3	15
232	22	512.497	3	15
233	23	3066.583	3	15
234	1	4522.314	3	2
235	2	14201.653	3	2
237	4	304.132	3	2
238	5	14320.661	3	2
240	7	14981.818	3	2
241	8	11424.793	3	2
242	9	4033.058	3	2
244	11	515.702	3	2
245	12	290.909	3	2
246	13	224.793	3	2
247	1	277.686	3	3
248	2	92.562	3	3
249	3	1084.298	3	3
250	4	119.008	3	3
251	5	238.017	3	3
252	6	79.339	3	3
253	7	859.504	3	3
254	8	700.826	3	3
255	9	515.702	3	3
256	10	198.347	3	3
257	11	92.562	3	3
258	12	872.727	3	3
259	13	290.909	3	3
260	14	132.231	3	3
261	15	105.785	3	3
262	16	158.678	3	3
263	17	171.901	3	3
264	18	1031.405	3	3
265	19	16528.926	3	3
266	20	436.364	3	3
267	21	1890.909	3	3
268	22	290.909	3	3
269	23	1044.628	3	3
270	24	1123.967	3	3
271	25	132.231	3	3
272	26	158.678	3	3
273	27	92.562	3	3
274	28	700.826	3	3
275	29	158.678	3	3
276	30	198.347	3	3
277	31	171.901	3	3
278	32	251.24	3	3
279	33	171.901	3	3
280	34	185.124	3	3
281	35	119.008	3	3
282	36	476.033	3	3
283	37	370.248	3	3
284	1	7494.224	3	4
285	2	9124.134	3	4
286	3	361.269	3	4
287	4	8712.455	3	4
288	5	11325.352	3	4
289	6	9955.892	3	4
290	1	555.372	3	5
291	2	198.347	3	5
292	3	158.678	3	5
293	4	66.116	3	5
294	5	965.289	3	5
295	6	1679.339	3	5
296	7	1467.769	3	5
297	8	132.231	3	5
298	9	436.364	3	5
299	10	1309.091	3	5
300	11	370.248	3	5
301	12	277.686	3	5
302	13	476.033	3	5
303	14	171.901	3	5
304	15	436.364	3	5
305	16	872.727	3	5
306	17	383.471	3	5
307	1	595.041	3	6
308	2	13553.719	3	6
309	3	7391.736	3	6
310	4	105.785	3	6
311	5	833.058	3	6
312	6	10512.397	3	6
313	7	2327.273	3	6
314	8	185.124	3	6
315	1	92.562	3	7
316	2	92.562	3	7
317	3	2062.81	3	7
318	4	66.116	3	7
319	5	92.562	3	7
320	6	819.835	3	7
321	7	145.455	3	7
322	8	4667.769	3	7
323	9	1494.215	3	7
324	10	1150.413	3	7
325	11	343.802	3	7
326	12	317.355	3	7
327	13	819.835	3	7
328	14	502.479	3	7
329	15	436.364	3	7
330	16	79.339	3	7
331	17	4628.099	3	7
332	18	211.57	3	7
333	19	119.008	3	7
334	20	119.008	3	7
335	21	185.124	3	7
336	22	13249.587	3	7
337	23	859.504	3	7
338	1	238.017	3	9
339	2	211.57	3	9
340	3	1600	3	9
341	4	145.455	3	9
342	5	277.686	3	9
343	6	185.124	3	9
344	7	119.008	3	9
345	8	119.008	3	9
346	9	714.05	3	9
347	10	66.116	3	9
348	11	343.802	3	9
349	12	145.455	3	9
350	13	2247.934	3	9
351	14	79.339	3	9
352	15	158.678	3	9
353	16	119.008	3	9
354	17	449.587	3	9
355	18	224.793	3	9
356	19	2525.62	3	9
357	20	1533.884	3	9
358	21	661.157	3	9
359	22	581.818	3	9
360	23	370.248	3	9
361	24	171.901	3	9
362	1	1298.596	4	1
363	2	263.777	4	1
364	3	405.811	4	1
365	4	426.102	4	1
366	5	2089.928	4	1
367	6	304.358	4	1
368	7	5133.512	4	1
369	8	182.615	4	1
370	9	6878.5	4	1
371	10	2231.962	4	1
372	11	101.453	4	1
373	12	2516.03	4	1
374	13	182.615	4	1
375	14	1115.981	4	1
376	15	142.034	4	1
377	16	162.324	4	1
379	18	852.204	4	1
380	19	1115.981	4	1
381	20	1034.819	4	1
382	21	426.102	4	1
383	22	324.649	4	1
384	23	629.007	4	1
385	24	324.649	4	1
386	25	263.777	4	1
387	26	811.622	4	1
388	27	344.94	4	1
389	28	933.366	4	1
390	29	933.366	4	1
391	30	385.521	4	1
392	31	243.487	4	1
393	32	1643.535	4	1
394	33	791.332	4	1
395	34	4179.856	4	1
396	35	1400.049	4	1
397	36	202.906	4	1
398	37	1156.562	4	1
399	38	304.358	4	1
400	39	426.102	4	1
401	40	831.913	4	1
402	41	365.23	4	1
403	42	1643.535	4	1
404	43	1542.083	4	1
405	44	527.555	4	1
406	45	182.615	4	1
407	46	1339.177	4	1
408	47	263.777	4	1
409	48	2597.192	4	1
410	49	588.426	4	1
411	50	5133.512	4	1
412	51	101.453	4	1
413	52	5762.519	4	1
414	53	486.973	4	1
415	54	2820.388	4	1
416	55	304.358	4	1
417	56	365.23	4	1
418	57	263.777	4	1
419	58	7061.115	4	1
420	59	446.392	4	1
421	60	121.743	4	1
422	61	446.392	4	1
423	62	263.777	4	1
424	63	568.136	4	1
425	64	791.332	4	1
426	65	101.453	4	1
427	66	1887.022	4	1
428	67	202.906	4	1
429	68	933.366	4	1
430	69	324.649	4	1
431	70	1724.698	4	1
432	1	1057.851	4	10
433	2	766.942	4	10
434	3	1798.347	4	10
435	4	5633.058	4	10
436	5	4310.744	4	10
437	6	1798.347	4	10
438	7	14109.091	4	10
439	8	2776.86	4	10
440	1	10165.932	4	11
441	2	8855.283	4	11
442	1	4133.585	4	12
443	2	15635.371	4	12
444	3	378.072	4	12
445	4	226.843	4	12
446	5	1739.13	4	12
447	6	75.614	4	12
448	7	67.213	4	12
449	8	386.473	4	12
450	9	2108.801	4	12
451	10	1881.958	4	12
452	11	268.851	4	12
453	12	764.545	4	12
454	13	58.811	4	12
455	14	58.811	4	12
456	1	16766.942	4	13
457	2	119.008	4	13
458	3	661.157	4	13
459	4	1904.132	4	13
460	5	5104.132	4	13
461	6	1600	4	13
462	7	251.24	4	13
463	8	224.793	4	13
464	1	8806.612	4	15
465	2	1123.967	4	15
466	3	449.587	4	15
467	4	92.562	4	15
468	5	912.397	4	15
469	6	2168.595	4	15
470	7	12773.554	4	15
471	8	105.785	4	15
472	9	7947.107	4	15
473	10	79.339	4	15
474	11	621.488	4	15
475	12	105.785	4	15
476	13	859.504	4	15
477	14	11900.826	4	15
478	1	846.281	4	2
479	2	436.364	4	2
480	3	238.017	4	2
481	4	3345.455	4	2
482	5	1348.76	4	2
483	6	211.57	4	2
484	7	304.132	4	2
485	8	396.694	4	2
486	9	92.562	4	2
487	10	1044.628	4	2
488	11	317.355	4	2
489	12	2975.207	4	2
490	13	1097.521	4	2
491	14	158.678	4	2
492	15	343.802	4	2
493	16	16952.066	4	2
494	17	238.017	4	2
495	18	343.802	4	2
496	19	79.339	4	2
497	20	872.727	4	2
498	21	185.124	4	2
499	22	885.95	4	2
500	23	171.901	4	2
501	24	290.909	4	2
502	25	515.702	4	2
503	26	224.793	4	2
504	27	6849.587	4	2
505	28	409.917	4	2
506	29	224.793	4	2
507	30	224.793	4	2
508	31	1229.752	4	2
509	32	92.562	4	2
510	33	79.339	4	2
511	34	171.901	4	2
512	35	489.256	4	2
513	36	224.793	4	2
514	37	938.843	4	2
515	38	290.909	4	2
516	39	66.116	4	2
517	40	2499.174	4	2
518	41	198.347	4	2
519	42	383.471	4	2
520	43	1811.57	4	2
521	44	1044.628	4	2
522	45	1269.421	4	2
523	46	304.132	4	2
524	47	2499.174	4	2
525	48	819.835	4	2
526	49	489.256	4	2
527	1	92.418	4	3
528	2	865.364	4	3
529	3	243.646	4	3
530	4	42.008	4	3
531	5	865.364	4	3
532	1	449.587	4	4
533	2	1414.876	4	4
534	3	1361.983	4	4
535	4	2023.14	4	4
536	5	66.116	4	4
537	6	290.909	4	4
538	7	343.802	4	4
539	8	687.603	4	4
540	9	9930.579	4	4
541	10	396.694	4	4
542	1	66.116	4	5
543	2	2274.38	4	5
544	3	132.231	4	5
545	4	661.157	4	5
546	5	171.901	4	5
547	6	409.917	4	5
548	7	105.785	4	5
549	8	1084.298	4	5
550	9	1414.876	4	5
551	10	119.008	4	5
552	11	462.81	4	5
553	12	92.562	4	5
554	13	1996.694	4	5
555	14	542.149	4	5
556	15	119.008	4	5
557	16	79.339	4	5
558	17	9507.438	4	5
559	18	264.463	4	5
560	1	15854.545	4	6
561	2	4125.62	4	6
562	3	132.231	4	6
563	4	119.008	4	6
564	5	132.231	4	6
565	6	1018.182	4	6
566	7	198.347	4	6
567	8	1071.074	4	6
568	1	621.488	4	7
569	2	132.231	4	7
570	3	66.116	4	7
571	4	105.785	4	7
572	5	264.463	4	7
573	6	119.008	4	7
574	7	780.165	4	7
575	8	224.793	4	7
576	9	2419.835	4	7
577	10	2036.364	4	7
578	11	2314.05	4	7
579	12	899.174	4	7
580	13	409.917	4	7
581	14	502.479	4	7
582	15	119.008	4	7
583	16	12641.322	4	7
584	17	198.347	4	7
585	18	66.116	4	7
586	19	912.397	4	7
587	20	449.587	4	7
588	21	383.471	4	7
589	22	79.339	4	7
590	23	1467.769	4	7
591	24	449.587	4	7
592	25	145.455	4	7
593	26	198.347	4	7
594	27	264.463	4	7
595	28	1044.628	4	7
596	29	409.917	4	7
597	30	714.05	4	7
598	31	79.339	4	7
599	32	714.05	4	7
600	33	885.95	4	7
601	34	476.033	4	7
602	35	145.455	4	7
603	36	343.802	4	7
604	37	634.711	4	7
605	38	290.909	4	7
606	39	409.917	4	7
607	40	66.116	4	7
608	41	185.124	4	7
609	42	396.694	4	7
610	43	621.488	4	7
611	44	634.711	4	7
612	45	105.785	4	7
613	1	357.025	4	8
614	2	145.455	4	8
615	3	185.124	4	8
616	4	277.686	4	8
617	5	9957.025	4	8
618	6	145.455	4	8
619	7	185.124	4	8
620	8	277.686	4	8
621	9	1071.074	4	8
622	10	145.455	4	8
623	11	714.05	4	8
624	12	238.017	4	8
625	13	1983.471	4	8
626	14	462.81	4	8
627	15	1507.438	4	8
628	16	251.24	4	8
629	17	2472.727	4	8
630	18	158.678	4	8
631	19	396.694	4	8
632	20	277.686	4	8
633	21	145.455	4	8
634	22	819.835	4	8
635	23	158.678	4	8
636	24	6571.901	4	8
637	25	92.562	4	8
638	26	105.785	4	8
639	1	264.463	4	9
640	2	1123.967	4	9
641	3	2155.372	4	9
642	4	1890.909	4	9
643	5	780.165	4	9
644	6	317.355	4	9
645	7	66.116	4	9
646	8	66.116	4	9
647	9	264.463	4	9
648	10	79.339	4	9
649	11	66.116	4	9
650	12	66.116	4	9
651	13	171.901	4	9
652	14	2195.041	4	9
653	15	119.008	4	9
654	16	79.339	4	9
655	17	66.116	4	9
656	18	290.909	4	9
657	19	119.008	4	9
658	20	79.339	4	9
659	21	92.562	4	9
660	22	2816.529	4	9
661	23	132.231	4	9
662	24	317.355	4	9
663	25	185.124	4	9
664	26	79.339	4	9
665	27	105.785	4	9
666	28	3385.124	4	9
667	29	119.008	4	9
668	30	1031.405	4	9
669	31	66.116	4	9
670	32	145.455	4	9
671	33	1216.529	4	9
672	34	357.025	4	9
673	35	436.364	4	9
674	36	687.603	4	9
675	37	171.901	4	9
676	38	238.017	4	9
677	39	568.595	4	9
678	40	753.719	4	9
679	41	211.57	4	9
680	42	145.455	4	9
681	43	476.033	4	9
682	44	687.603	4	9
683	45	1123.967	4	9
684	46	6029.752	4	9
685	47	79.339	4	9
686	48	145.455	4	9
687	49	92.562	4	9
688	50	383.471	4	9
689	51	714.05	4	9
690	52	105.785	4	9
691	53	700.826	4	9
692	54	92.562	4	9
693	55	700.826	4	9
694	56	79.339	4	9
695	57	145.455	4	9
696	58	79.339	4	9
697	59	251.24	4	9
698	60	264.463	4	9
699	1	202.906	5	1
700	2	1075.4	5	1
701	3	426.102	5	1
702	4	223.196	5	1
703	5	1237.724	5	1
704	6	426.102	5	1
705	7	1521.792	5	1
706	8	202.906	5	1
707	9	1400.049	5	1
708	10	608.717	5	1
709	11	1420.339	5	1
710	12	101.453	5	1
711	13	913.075	5	1
712	14	284.068	5	1
713	15	162.324	5	1
714	16	466.683	5	1
715	17	9151.043	5	1
716	18	1197.143	5	1
717	19	344.94	5	1
718	20	10875.741	5	1
719	21	629.007	5	1
720	22	263.777	5	1
721	23	3591.429	5	1
722	24	608.717	5	1
723	25	263.777	5	1
724	26	162.324	5	1
725	1	933.366	5	10
726	2	385.521	5	10
727	3	344.94	5	10
728	4	284.068	5	10
729	5	629.007	5	10
730	6	182.615	5	10
731	7	1623.245	5	10
732	8	507.264	5	10
733	9	365.23	5	10
734	10	608.717	5	10
735	11	466.683	5	10
736	12	446.392	5	10
737	13	973.947	5	10
738	14	872.494	5	10
739	15	182.615	5	10
740	16	1623.245	5	10
741	17	101.453	5	10
742	18	365.23	5	10
743	19	182.615	5	10
744	20	365.23	5	10
745	21	284.068	5	10
746	22	1197.143	5	10
747	23	202.906	5	10
748	24	385.521	5	10
749	25	1663.826	5	10
750	26	243.487	5	10
751	27	284.068	5	10
752	28	426.102	5	10
753	29	7081.406	5	10
754	30	223.196	5	10
755	31	304.358	5	10
756	32	142.034	5	10
757	1	142.034	5	11
758	2	953.656	5	11
759	3	284.068	5	11
760	4	182.615	5	11
761	5	1501.502	5	11
762	6	1136.271	5	11
763	7	6472.689	5	11
764	8	142.034	5	11
765	9	162.324	5	11
766	10	3753.754	5	11
767	11	2191.381	5	11
768	12	14365.717	5	11
769	13	2150.799	5	11
770	14	1887.022	5	11
771	15	162.324	5	11
772	16	182.615	5	11
774	18	182.615	5	11
775	19	101.453	5	11
776	20	243.487	5	11
777	21	243.487	5	11
778	22	1684.117	5	11
779	23	649.298	5	11
780	24	730.46	5	11
781	25	121.743	5	11
782	26	2536.32	5	11
783	27	791.332	5	11
784	28	2942.131	5	11
785	29	344.94	5	11
786	30	101.453	5	11
787	31	162.324	5	11
788	32	1826.15	5	11
789	33	101.453	5	11
790	34	162.324	5	11
791	35	162.324	5	11
792	36	101.453	5	11
793	37	405.811	5	11
794	38	689.879	5	11
795	39	507.264	5	11
796	40	892.785	5	11
797	41	2637.773	5	11
798	42	1968.184	5	11
799	43	629.007	5	11
800	44	3246.49	5	11
801	45	405.811	5	11
802	46	1258.015	5	11
803	47	365.23	5	11
804	48	3489.976	5	11
805	49	223.196	5	11
806	50	486.973	5	11
807	51	304.358	5	11
808	52	547.845	5	11
809	53	791.332	5	11
810	54	1785.569	5	11
811	1	757.48	5	12
812	2	568.11	5	12
813	3	284.055	5	12
814	4	157.808	5	12
815	5	347.178	5	12
816	6	1830.577	5	12
817	7	1294.029	5	12
818	8	220.932	5	12
819	9	189.37	5	12
821	11	2146.194	5	12
822	12	1199.344	5	12
823	13	315.617	5	12
824	14	568.11	5	12
825	15	504.987	5	12
826	16	441.863	5	12
827	17	315.617	5	12
828	18	347.178	5	12
829	19	1230.905	5	12
830	20	1641.207	5	12
831	21	820.603	5	12
832	22	157.808	5	12
833	23	915.288	5	12
834	24	662.795	5	12
835	25	1988.385	5	12
836	26	2398.687	5	12
837	27	852.165	5	12
838	28	252.493	5	12
839	29	347.178	5	12
840	30	157.808	5	12
841	31	757.48	5	12
842	32	157.808	5	12
843	33	315.617	5	12
844	34	536.548	5	12
845	35	284.055	5	12
846	36	284.055	5	12
847	37	4039.894	5	12
848	38	978.412	5	12
849	39	536.548	5	12
850	40	252.493	5	12
851	41	220.932	5	12
852	42	441.863	5	12
853	43	1262.467	5	12
854	44	757.48	5	12
855	45	694.357	5	12
856	46	1956.824	5	12
857	47	13192.779	5	12
858	48	473.425	5	12
859	49	978.412	5	12
860	50	1325.59	5	12
861	51	852.165	5	12
862	52	662.795	5	12
863	53	568.11	5	12
864	54	347.178	5	12
865	55	252.493	5	12
866	56	1514.96	5	12
867	57	789.042	5	12
868	58	504.987	5	12
869	59	789.042	5	12
870	60	1009.973	5	12
871	61	6627.951	5	12
872	62	1609.645	5	12
873	63	1294.029	5	12
874	64	2209.317	5	12
875	65	3282.414	5	12
876	66	157.808	5	12
877	67	2903.674	5	12
878	68	15970.206	5	12
879	69	1830.577	5	12
880	70	220.932	5	12
881	71	441.863	5	12
882	72	2461.81	5	12
883	73	410.302	5	12
884	74	1136.22	5	12
885	75	441.863	5	12
886	76	662.795	5	12
887	77	1199.344	5	12
888	78	4513.319	5	12
889	79	410.302	5	12
890	80	252.493	5	12
891	81	852.165	5	12
892	82	1104.659	5	12
893	83	378.74	5	12
894	84	978.412	5	12
895	85	189.37	5	12
896	86	883.727	5	12
897	87	378.74	5	12
898	88	504.987	5	12
899	89	284.055	5	12
900	90	441.863	5	12
901	91	315.617	5	12
902	92	3661.154	5	12
903	93	1357.152	5	12
904	94	599.672	5	12
905	95	473.425	5	12
906	96	568.11	5	12
907	97	284.055	5	12
908	98	347.178	5	12
909	99	662.795	5	12
910	100	2146.194	5	12
911	101	473.425	5	12
912	102	1357.152	5	12
913	103	662.795	5	12
914	104	1357.152	5	12
915	105	504.987	5	12
916	106	220.932	5	12
917	107	3692.716	5	12
918	108	1514.96	5	12
919	109	157.808	5	12
920	110	315.617	5	12
921	111	946.85	5	12
922	112	410.302	5	12
923	113	189.37	5	12
924	114	568.11	5	12
925	115	284.055	5	12
926	116	2808.989	5	12
927	117	157.808	5	12
928	118	220.932	5	12
929	119	157.808	5	12
930	120	252.493	5	12
931	121	157.808	5	12
932	122	284.055	5	12
933	123	441.863	5	12
934	124	5018.306	5	12
935	125	4323.949	5	12
936	126	157.808	5	12
937	127	252.493	5	12
938	128	220.932	5	12
939	129	1325.59	5	12
940	130	2745.865	5	12
941	131	284.055	5	12
942	132	157.808	5	12
943	133	189.37	5	12
944	134	157.808	5	12
945	135	1420.275	5	12
946	136	1199.344	5	12
947	137	252.493	5	12
948	138	568.11	5	12
949	139	252.493	5	12
950	140	725.918	5	12
951	141	2714.304	5	12
952	142	284.055	5	12
953	143	410.302	5	12
954	144	157.808	5	12
955	145	1262.467	5	12
956	146	284.055	5	12
957	147	1073.097	5	12
958	148	157.808	5	12
959	149	441.863	5	12
960	150	441.863	5	12
961	151	252.493	5	12
962	152	284.055	5	12
963	153	315.617	5	12
964	154	536.548	5	12
965	155	220.932	5	12
966	156	599.672	5	12
967	157	2430.249	5	12
968	158	220.932	5	12
969	159	568.11	5	12
970	160	536.548	5	12
971	161	189.37	5	12
972	162	252.493	5	12
973	163	157.808	5	12
974	164	5207.676	5	12
975	165	347.178	5	12
976	166	504.987	5	12
977	167	978.412	5	12
978	168	220.932	5	12
979	169	536.548	5	12
980	170	1830.577	5	12
981	171	4071.456	5	12
982	172	189.37	5	12
983	173	757.48	5	12
984	174	1325.59	5	12
985	175	315.617	5	12
986	176	883.727	5	12
987	177	252.493	5	12
988	178	473.425	5	12
989	179	1262.467	5	12
990	180	410.302	5	12
991	181	378.74	5	12
992	182	157.808	5	12
993	183	157.808	5	12
994	184	1104.659	5	12
995	185	157.808	5	12
996	186	2777.427	5	12
997	187	378.74	5	12
998	188	189.37	5	12
999	189	441.863	5	12
1000	190	1546.522	5	12
1001	191	2588.057	5	12
1002	192	220.932	5	12
1003	193	252.493	5	12
1004	194	410.302	5	12
1005	195	883.727	5	12
1006	196	536.548	5	12
1007	197	220.932	5	12
1008	198	157.808	5	12
1009	199	1009.973	5	12
1010	200	946.85	5	12
1011	201	1357.152	5	12
1012	202	631.233	5	12
1013	203	220.932	5	12
1014	204	504.987	5	12
1015	205	189.37	5	12
1016	206	1262.467	5	12
1017	207	473.425	5	12
1018	208	347.178	5	12
1019	209	4103.017	5	12
1020	210	662.795	5	12
1021	211	1262.467	5	12
1022	212	504.987	5	12
1023	213	441.863	5	12
1024	1	1925.262	5	15
1025	2	1041.535	5	15
1026	3	504.987	5	15
1027	4	3976.771	5	15
1028	5	504.987	5	15
1029	6	2335.564	5	15
1030	7	1420.275	5	15
1031	8	568.11	5	15
1032	9	473.425	5	15
1033	10	3029.92	5	15
1034	11	378.74	5	15
1035	12	220.932	5	15
1036	13	189.37	5	15
1037	14	1862.139	5	15
1038	15	883.727	5	15
1039	16	725.918	5	15
1040	17	1893.7	5	15
1041	18	220.932	5	15
1042	19	157.808	5	15
1043	20	599.672	5	15
1044	21	189.37	5	15
1045	22	504.987	5	15
1046	23	157.808	5	15
1047	24	189.37	5	15
1048	25	725.918	5	15
1049	26	378.74	5	15
1050	27	220.932	5	15
1051	28	2493.372	5	15
1052	29	9405.378	5	15
1053	30	10730.968	5	15
1054	31	2556.495	5	15
1055	32	157.808	5	15
1056	33	8553.213	5	15
1057	34	220.932	5	15
1058	35	3945.209	5	15
1059	36	631.233	5	15
1060	37	284.055	5	15
1061	38	441.863	5	15
1062	39	189.37	5	15
1063	40	378.74	5	15
1064	41	4103.017	5	15
1065	42	2588.057	5	15
1066	43	189.37	5	15
1067	44	473.425	5	15
1068	45	410.302	5	15
1069	46	757.48	5	15
1070	47	220.932	5	15
1071	48	852.165	5	15
1072	49	5207.676	5	15
1073	50	852.165	5	15
1074	51	2019.947	5	15
1075	52	1483.399	5	15
1076	53	1514.96	5	15
1077	54	978.412	5	15
1078	55	347.178	5	15
1079	56	220.932	5	15
1080	57	1388.714	5	15
1081	58	3187.729	5	15
1082	59	252.493	5	15
1083	60	1641.207	5	15
1084	61	4008.332	5	15
1085	62	1641.207	5	15
1086	63	7732.61	5	15
1087	64	789.042	5	15
1088	65	252.493	5	15
1089	66	157.808	5	15
1090	67	157.808	5	15
1091	68	1641.207	5	15
1092	1	1237.724	5	2
1093	2	324.649	5	2
1094	3	933.366	5	2
1095	4	304.358	5	2
1096	5	202.906	5	2
1097	6	162.324	5	2
1098	7	344.94	5	2
1099	8	243.487	5	2
1100	9	771.041	5	2
1101	10	547.845	5	2
1102	11	852.204	5	2
1103	12	121.743	5	2
1104	13	466.683	5	2
1105	14	223.196	5	2
1106	15	182.615	5	2
1107	16	1887.022	5	2
1108	17	121.743	5	2
1109	18	1765.279	5	2
1110	19	304.358	5	2
1111	20	202.906	5	2
1112	21	223.196	5	2
1113	22	223.196	5	2
1114	23	2272.543	5	2
1115	24	142.034	5	2
1116	25	223.196	5	2
1117	26	162.324	5	2
1118	27	466.683	5	2
1119	28	669.589	5	2
1120	29	263.777	5	2
1121	1	965.289	5	3
1122	2	185.124	5	3
1123	3	13236.364	5	3
1124	4	171.901	5	3
1125	5	753.719	5	3
1126	6	79.339	5	3
1127	7	92.562	5	3
1128	8	105.785	5	3
1129	9	6638.017	5	3
1130	10	581.818	5	3
1131	11	793.388	5	3
1132	12	277.686	5	3
1133	1	84.016	5	4
1134	2	462.088	5	4
1135	3	67.213	5	4
1136	4	142.827	5	4
1137	5	75.614	5	4
1138	6	999.79	5	4
1139	7	739.34	5	4
1140	8	58.811	5	4
1141	9	890.569	5	4
1142	10	210.04	5	4
1143	11	798.152	5	4
1144	1	2177.755	5	5
1145	2	852.165	5	5
1146	3	789.042	5	5
1147	4	220.932	5	5
1148	5	3913.647	5	5
1149	6	252.493	5	5
1150	7	252.493	5	5
1151	8	378.74	5	5
1152	9	1230.905	5	5
1153	10	284.055	5	5
1154	11	189.37	5	5
1155	12	1641.207	5	5
1156	13	2493.372	5	5
1157	14	6375.458	5	5
1158	15	441.863	5	5
1159	16	1167.782	5	5
1160	17	2367.125	5	5
1161	1	2637.773	5	6
1162	2	223.196	5	6
1163	3	588.426	5	6
1164	4	162.324	5	6
1165	5	142.034	5	6
1166	6	10875.741	5	6
1167	7	243.487	5	6
1168	8	202.906	5	6
1169	9	263.777	5	6
1170	10	284.068	5	6
1171	11	8298.839	5	6
1172	12	121.743	5	6
1173	13	872.494	5	6
1174	14	1014.528	5	6
1175	15	385.521	5	6
1176	16	223.196	5	6
1177	17	162.324	5	6
1178	18	2434.867	5	6
1179	19	527.555	5	6
1180	20	2110.218	5	6
1181	21	629.007	5	6
1182	22	324.649	5	6
1183	23	2495.739	5	6
1184	24	162.324	5	6
1185	25	304.358	5	6
1186	26	2982.712	5	6
1187	27	466.683	5	6
1188	28	263.777	5	6
1189	29	730.46	5	6
1190	30	263.777	5	6
1191	31	933.366	5	6
1192	32	486.973	5	6
1193	33	142.034	5	6
1194	34	405.811	5	6
1195	35	101.453	5	6
1196	36	791.332	5	6
1197	37	1460.92	5	6
1198	38	547.845	5	6
1199	39	507.264	5	6
1200	40	304.358	5	6
1201	41	182.615	5	6
1202	42	629.007	5	6
1203	1	750.751	5	8
1204	2	1400.049	5	8
1205	3	2536.32	5	8
1206	4	162.324	5	8
1207	5	162.324	5	8
1208	6	1339.177	5	8
1209	7	973.947	5	8
1210	8	365.23	5	8
1211	9	405.811	5	8
1212	10	243.487	5	8
1213	11	344.94	5	8
1214	12	121.743	5	8
1215	13	101.453	5	8
1216	14	3347.943	5	8
1217	15	121.743	5	8
1218	16	1339.177	5	8
1219	17	1034.819	5	8
1220	18	3368.233	5	8
1221	19	730.46	5	8
1222	20	101.453	5	8
1223	21	162.324	5	8
1224	22	568.136	5	8
1225	23	324.649	5	8
1226	24	284.068	5	8
1227	25	385.521	5	8
1228	26	182.615	5	8
1229	27	2414.577	5	8
1230	28	243.487	5	8
1231	29	1176.853	5	8
1232	30	1055.109	5	8
1233	31	3753.754	5	8
1234	32	771.041	5	8
1235	33	568.136	5	8
1236	34	121.743	5	8
1237	35	304.358	5	8
1238	36	933.366	5	8
1239	37	223.196	5	8
1240	38	466.683	5	8
1241	39	831.913	5	8
1242	40	649.298	5	8
1243	41	324.649	5	8
1244	1	689.879	5	9
1245	2	263.777	5	9
1246	3	243.487	5	9
1247	4	3510.267	5	9
1248	5	547.845	5	9
1249	6	3591.429	5	9
1250	7	263.777	5	9
1251	8	182.615	5	9
1252	9	284.068	5	9
1253	10	568.136	5	9
1254	11	202.906	5	9
1255	1	243.487	6	1
1256	2	568.136	6	1
1257	3	426.102	6	1
1258	4	1521.792	6	1
1259	5	5884.263	6	1
1260	6	1460.92	6	1
1261	7	304.358	6	1
1262	8	2110.218	6	1
1263	9	101.453	6	1
1264	10	223.196	6	1
1265	11	629.007	6	1
1266	12	101.453	6	1
1267	13	1521.792	6	1
1268	14	1278.305	6	1
1269	15	202.906	6	1
1270	16	385.521	6	1
1271	17	101.453	6	1
1272	18	142.034	6	1
1273	19	142.034	6	1
1274	20	446.392	6	1
1275	21	1359.468	6	1
1276	22	1278.305	6	1
1277	23	771.041	6	1
1278	24	121.743	6	1
1279	25	142.034	6	1
1280	26	568.136	6	1
1281	27	142.034	6	1
1282	28	344.94	6	1
1283	29	385.521	6	1
1284	30	142.034	6	1
1285	31	121.743	6	1
1286	32	1034.819	6	1
1287	33	243.487	6	1
1288	34	121.743	6	1
1289	35	121.743	6	1
1290	36	4747.991	6	1
1291	37	182.615	6	1
1292	1	119.008	6	10
1293	2	621.488	6	10
1294	3	277.686	6	10
1295	4	5223.14	6	10
1296	5	1309.091	6	10
1297	6	145.455	6	10
1298	7	595.041	6	10
1299	8	423.14	6	10
1300	9	264.463	6	10
1301	10	79.339	6	10
1302	11	66.116	6	10
1303	12	885.95	6	10
1304	13	2115.702	6	10
1305	14	224.793	6	10
1306	15	2181.818	6	10
1307	16	1004.959	6	10
1308	17	79.339	6	10
1309	18	132.231	6	10
1310	19	211.57	6	10
1311	20	357.025	6	10
1312	21	2023.14	6	10
1313	22	833.058	6	10
1314	23	264.463	6	10
1315	24	700.826	6	10
1316	25	119.008	6	10
1317	26	370.248	6	10
1318	27	925.62	6	10
1319	28	66.116	6	10
1320	29	264.463	6	10
1321	30	92.562	6	10
1322	31	2300.826	6	10
1323	32	846.281	6	10
1324	33	66.116	6	10
1325	34	661.157	6	10
1326	35	2882.645	6	10
1327	36	251.24	6	10
1328	37	290.909	6	10
1329	38	2512.397	6	10
1330	39	409.917	6	10
1331	40	846.281	6	10
1332	41	1983.471	6	10
1333	42	251.24	6	10
1334	43	6664.463	6	10
1335	44	595.041	6	10
1336	45	66.116	6	10
1337	46	2988.43	6	10
1338	47	1652.893	6	10
1339	48	132.231	6	10
1340	49	119.008	6	10
1341	50	5857.851	6	10
1342	51	502.479	6	10
1343	52	343.802	6	10
1344	53	1203.306	6	10
1345	54	238.017	6	10
1346	1	608.264	6	12
1347	2	1877.686	6	12
1348	3	753.719	6	12
1349	4	66.116	6	12
1350	5	251.24	6	12
1351	6	158.678	6	12
1352	7	634.711	6	12
1353	8	79.339	6	12
1354	9	105.785	6	12
1355	10	1507.438	6	12
1356	11	79.339	6	12
1357	12	79.339	6	12
1358	13	740.496	6	12
1359	1	224.793	6	13
1360	2	145.455	6	13
1361	3	1467.769	6	13
1362	4	2671.074	6	13
1363	5	4826.446	6	13
1364	6	753.719	6	13
1365	7	10327.273	6	13
1366	8	3200	6	13
1367	1	2588.057	6	14
1368	2	3503.346	6	14
1369	3	1546.522	6	14
1370	4	631.233	6	14
1371	5	2019.947	6	14
1372	6	1451.837	6	14
1373	7	1767.454	6	14
1374	8	504.987	6	14
1375	9	157.808	6	14
1376	10	504.987	6	14
1377	11	157.808	6	14
1378	12	2146.194	6	14
1379	13	315.617	6	14
1380	14	1451.837	6	14
1381	15	1199.344	6	14
1382	16	2146.194	6	14
1383	17	2019.947	6	14
1384	18	6943.568	6	14
1385	19	252.493	6	14
1386	20	2777.427	6	14
1387	21	1514.96	6	14
1388	22	3250.852	6	14
1389	23	883.727	6	14
1390	24	315.617	6	14
1391	25	220.932	6	14
1392	26	2019.947	6	14
1393	27	1136.22	6	14
1394	28	1262.467	6	14
1395	29	1199.344	6	14
1396	30	3156.167	6	14
1397	31	189.37	6	14
1398	32	3345.537	6	14
1399	33	220.932	6	14
1400	34	284.055	6	14
1401	35	1041.535	6	14
1402	36	883.727	6	14
1403	37	157.808	6	14
1404	38	473.425	6	14
1405	39	599.672	6	14
1406	40	2493.372	6	14
1407	41	4923.621	6	14
1408	42	504.987	6	14
1409	43	410.302	6	14
1410	44	9436.94	6	14
1411	45	1830.577	6	14
1412	46	347.178	6	14
1413	47	284.055	6	14
1414	48	189.37	6	14
1415	49	1230.905	6	14
1416	50	978.412	6	14
1417	51	9152.885	6	14
1418	52	11614.695	6	14
1419	53	2651.18	6	14
1420	54	378.74	6	14
1421	55	220.932	6	14
1422	56	378.74	6	14
1423	57	1704.33	6	14
1424	58	1167.782	6	14
1425	59	220.932	6	14
1426	60	2240.879	6	14
1427	61	536.548	6	14
1428	62	504.987	6	14
1429	63	2335.564	6	14
1430	64	2304.002	6	14
1431	65	1483.399	6	14
1432	66	157.808	6	14
1433	67	3724.277	6	14
1434	68	8900.391	6	14
1435	69	4860.497	6	14
1436	70	2493.372	6	14
1437	71	157.808	6	14
1438	72	504.987	6	14
1439	73	852.165	6	14
1440	74	189.37	6	14
1441	75	473.425	6	14
1442	76	14265.876	6	14
1443	77	4387.072	6	14
1444	78	1230.905	6	14
1445	79	378.74	6	14
1446	80	4229.264	6	14
1447	81	4892.059	6	14
1448	82	252.493	6	14
1449	83	378.74	6	14
1450	84	157.808	6	14
1451	85	252.493	6	14
1452	86	2524.934	6	14
1453	87	315.617	6	14
1454	88	6091.403	6	14
1455	89	252.493	6	14
1456	90	8142.911	6	14
1457	91	631.233	6	14
1458	92	568.11	6	14
1459	93	252.493	6	14
1460	94	1009.973	6	14
1461	95	2398.687	6	14
1462	96	5554.854	6	14
1463	97	599.672	6	14
1464	1	1441.322	6	15
1465	2	370.248	6	15
1466	3	7933.884	6	15
1467	1	142.034	6	2
1468	2	2252.252	6	2
1469	3	608.717	6	2
1470	4	872.494	6	2
1471	5	1136.271	6	2
1472	6	12296.08	6	2
1473	7	405.811	6	2
1474	8	1684.117	6	2
1475	9	1278.305	6	2
1476	10	649.298	6	2
1477	11	466.683	6	2
1478	12	507.264	6	2
1479	13	162.324	6	2
1480	14	811.622	6	2
1481	15	101.453	6	2
1482	16	121.743	6	2
1483	17	2171.09	6	2
1484	18	710.17	6	2
1485	19	162.324	6	2
1486	20	263.777	6	2
1487	21	202.906	6	2
1488	22	243.487	6	2
1489	23	385.521	6	2
1490	24	4261.018	6	2
1491	25	872.494	6	2
1492	26	182.615	6	2
1493	27	101.453	6	2
1494	28	9252.496	6	2
1495	29	101.453	6	2
1496	30	1481.211	6	2
1497	31	892.785	6	2
1498	32	243.487	6	2
1499	33	1988.475	6	2
1500	34	1359.468	6	2
1501	35	2394.286	6	2
1502	36	608.717	6	2
1503	37	1826.15	6	2
1504	38	913.075	6	2
1505	39	121.743	6	2
1506	40	1440.63	6	2
1507	41	831.913	6	2
1508	42	669.589	6	2
1509	43	1197.143	6	2
1510	44	1805.86	6	2
1511	45	933.366	6	2
1512	46	1826.15	6	2
1513	47	1623.245	6	2
1514	48	1095.69	6	2
1515	49	1115.981	6	2
1516	50	101.453	6	2
1517	51	304.358	6	2
1518	52	2029.056	6	2
1519	53	1379.758	6	2
1520	54	162.324	6	2
1521	55	2414.577	6	2
1522	56	1014.528	6	2
1523	57	243.487	6	2
1524	58	953.656	6	2
1525	59	101.453	6	2
1526	60	365.23	6	2
1527	61	101.453	6	2
1528	62	101.453	6	2
1529	63	202.906	6	2
1530	1	568.136	6	3
1531	2	10510.511	6	3
1532	3	2373.996	6	3
1533	4	11078.646	6	3
1534	5	1440.63	6	3
1535	6	344.94	6	3
1536	7	689.879	6	3
1537	8	405.811	6	3
1538	9	13980.196	6	3
1539	10	1947.894	6	3
1540	11	182.615	6	3
1541	12	913.075	6	3
1542	13	1481.211	6	3
1543	14	2637.773	6	3
1544	15	649.298	6	3
1545	16	1481.211	6	3
1546	17	1602.954	6	3
1547	18	1521.792	6	3
1548	19	669.589	6	3
1549	20	527.555	6	3
1550	21	486.973	6	3
1551	22	2495.739	6	3
1552	23	1400.049	6	3
1553	24	1663.826	6	3
1554	25	710.17	6	3
1555	26	365.23	6	3
1556	27	1278.305	6	3
1557	28	365.23	6	3
1558	29	1055.109	6	3
1559	30	1156.562	6	3
1560	31	182.615	6	3
1561	32	527.555	6	3
1562	33	223.196	6	3
1563	34	121.743	6	3
1564	35	568.136	6	3
1565	36	162.324	6	3
1566	37	730.46	6	3
1567	38	223.196	6	3
1568	39	1075.4	6	3
1569	40	1765.279	6	3
1570	41	1115.981	6	3
1571	42	304.358	6	3
1572	43	365.23	6	3
1573	44	1805.86	6	3
1574	45	1034.819	6	3
1575	46	1095.69	6	3
1576	47	14751.238	6	3
1577	48	1278.305	6	3
1578	49	2373.996	6	3
1579	50	101.453	6	3
1580	51	1907.313	6	3
1581	52	1663.826	6	3
1582	53	365.23	6	3
1583	54	11971.431	6	3
1584	55	1501.502	6	3
1585	1	182.615	6	4
1586	2	811.622	6	4
1587	3	527.555	6	4
1588	4	791.332	6	4
1589	5	15603.441	6	4
1590	6	507.264	6	4
1591	7	7953.9	6	4
1592	8	669.589	6	4
1593	9	750.751	6	4
1594	10	182.615	6	4
1595	11	4687.12	6	4
1596	12	1826.15	6	4
1597	13	588.426	6	4
1598	14	121.743	6	4
1599	15	1643.535	6	4
1600	16	365.23	6	4
1601	17	4382.761	6	4
1602	18	344.94	6	4
1603	19	1542.083	6	4
1604	20	1339.177	6	4
1605	21	527.555	6	4
1606	22	1339.177	6	4
1607	23	324.649	6	4
1608	24	101.453	6	4
1609	25	1339.177	6	4
1610	26	1217.434	6	4
1611	27	121.743	6	4
1612	28	7203.149	6	4
1613	29	162.324	6	4
1614	30	142.034	6	4
1615	31	365.23	6	4
1616	32	385.521	6	4
1617	33	365.23	6	4
1618	34	1359.468	6	4
1619	35	6026.297	6	4
1620	36	3023.294	6	4
1621	37	1623.245	6	4
1622	38	324.649	6	4
1623	39	324.649	6	4
1624	40	121.743	6	4
1625	41	121.743	6	4
1626	42	1034.819	6	4
1627	43	121.743	6	4
1628	44	1136.271	6	4
1629	45	1521.792	6	4
1630	46	2110.218	6	4
1631	47	2211.671	6	4
1632	48	101.453	6	4
1633	49	1298.596	6	4
1634	50	101.453	6	4
1635	51	1156.562	6	4
1636	52	710.17	6	4
1637	53	304.358	6	4
1638	54	101.453	6	4
1639	55	344.94	6	4
1640	56	101.453	6	4
1641	57	142.034	6	4
1642	58	121.743	6	4
1643	59	304.358	6	4
1644	60	1197.143	6	4
1645	61	608.717	6	4
1646	62	263.777	6	4
1647	63	405.811	6	4
1648	64	385.521	6	4
1649	65	284.068	6	4
1650	66	142.034	6	4
1651	67	142.034	6	4
1652	68	3408.814	6	4
1653	69	284.068	6	4
1654	70	953.656	6	4
1655	71	2556.611	6	4
1656	72	608.717	6	4
1657	73	223.196	6	4
1658	74	791.332	6	4
1659	75	182.615	6	4
1660	76	426.102	6	4
1661	77	284.068	6	4
1662	78	1115.981	6	4
1663	79	324.649	6	4
1664	80	385.521	6	4
1665	81	243.487	6	4
1666	82	1217.434	6	4
1667	83	608.717	6	4
1668	1	92.418	6	5
1669	2	1109.011	6	5
1670	3	109.221	6	5
1671	4	428.481	6	5
1672	5	42.008	6	5
1673	6	100.819	6	5
1674	7	621.718	6	5
1675	8	100.819	6	5
1676	9	772.947	6	5
1677	10	260.449	6	5
1678	11	277.253	6	5
1679	12	42.008	6	5
1680	1	2181.818	6	6
1681	2	2115.702	6	6
1682	3	66.116	6	6
1683	4	1600	6	6
1684	1	324.649	6	7
1685	2	913.075	6	7
1686	3	2860.969	6	7
1687	4	1055.109	6	7
1688	5	892.785	6	7
1689	6	507.264	6	7
1690	7	588.426	6	7
1691	8	142.034	6	7
1692	9	304.358	6	7
1693	10	1602.954	6	7
1694	11	1258.015	6	7
1695	12	142.034	6	7
1696	13	365.23	6	7
1697	14	182.615	6	7
1698	15	223.196	6	7
1699	16	243.487	6	7
1700	17	223.196	6	7
1701	18	1034.819	6	7
1702	19	101.453	6	7
1703	20	1197.143	6	7
1704	21	486.973	6	7
1705	22	649.298	6	7
1706	23	101.453	6	7
1707	24	142.034	6	7
1708	25	629.007	6	7
1709	26	811.622	6	7
1710	27	1278.305	6	7
1711	28	689.879	6	7
1712	29	101.453	6	7
1713	30	649.298	6	7
1714	31	121.743	6	7
1715	32	121.743	6	7
1716	33	142.034	6	7
1717	34	182.615	6	7
1718	35	953.656	6	7
1719	36	304.358	6	7
1720	37	3003.003	6	7
1721	38	1115.981	6	7
1722	39	507.264	6	7
1723	40	101.453	6	7
1724	41	1684.117	6	7
1725	42	223.196	6	7
1726	43	608.717	6	7
1727	44	2759.516	6	7
1728	45	324.649	6	7
1729	46	486.973	6	7
1730	47	284.068	6	7
1731	48	202.906	6	7
1732	49	284.068	6	7
1733	1	771.041	6	8
1734	2	284.068	6	8
1735	3	771.041	6	8
1736	4	1947.894	6	8
1737	5	1055.109	6	8
1738	6	1400.049	6	8
1739	7	121.743	6	8
1740	8	344.94	6	8
1741	9	466.683	6	8
1742	10	2292.833	6	8
1743	11	649.298	6	8
1744	12	771.041	6	8
1745	13	142.034	6	8
1746	14	1237.724	6	8
1747	15	588.426	6	8
1748	16	791.332	6	8
1749	17	101.453	6	8
1750	18	243.487	6	8
1751	19	121.743	6	8
1752	20	1826.15	6	8
1753	21	284.068	6	8
1754	22	182.615	6	8
1755	23	121.743	6	8
1756	24	507.264	6	8
1757	25	1460.92	6	8
1758	26	365.23	6	8
1759	27	121.743	6	8
1760	28	568.136	6	8
1761	29	263.777	6	8
1762	30	446.392	6	8
1763	31	568.136	6	8
1764	32	527.555	6	8
1765	33	243.487	6	8
1766	34	426.102	6	8
1767	35	365.23	6	8
1768	36	101.453	6	8
1769	37	182.615	6	8
1770	38	1055.109	6	8
1771	39	1237.724	6	8
1772	40	2394.286	6	8
1773	41	121.743	6	8
1774	42	933.366	6	8
1775	43	933.366	6	8
1776	44	1217.434	6	8
1777	45	284.068	6	8
1778	46	750.751	6	8
1779	47	263.777	6	8
1780	48	324.649	6	8
1781	49	486.973	6	8
1782	50	365.23	6	8
1783	51	243.487	6	8
1784	52	101.453	6	8
1785	53	101.453	6	8
1786	54	142.034	6	8
1787	55	426.102	6	8
1788	56	771.041	6	8
1789	57	223.196	6	8
1790	58	852.204	6	8
1791	59	1481.211	6	8
1792	60	568.136	6	8
1793	61	588.426	6	8
1794	62	142.034	6	8
1795	63	2942.131	6	8
1796	64	202.906	6	8
1797	65	202.906	6	8
1798	66	2556.611	6	8
1799	67	3205.909	6	8
1800	68	831.913	6	8
1801	69	121.743	6	8
1802	70	202.906	6	8
1803	71	588.426	6	8
1804	72	101.453	6	8
1805	73	710.17	6	8
1806	74	324.649	6	8
1807	75	202.906	6	8
1808	76	243.487	6	8
1809	77	1460.92	6	8
1810	78	1663.826	6	8
1811	79	446.392	6	8
1812	80	649.298	6	8
1813	81	263.777	6	8
1814	82	142.034	6	8
1815	83	324.649	6	8
1816	84	1136.271	6	8
1817	85	507.264	6	8
1818	86	1318.886	6	8
1819	87	1176.853	6	8
1820	88	263.777	6	8
1821	89	101.453	6	8
1822	90	3895.788	6	8
1823	91	2252.252	6	8
1824	92	1258.015	6	8
1825	93	771.041	6	8
1826	94	284.068	6	8
1827	95	791.332	6	8
1828	96	446.392	6	8
1829	97	284.068	6	8
1830	98	892.785	6	8
1831	99	182.615	6	8
1832	100	1176.853	6	8
1833	101	162.324	6	8
1834	102	223.196	6	8
1835	103	263.777	6	8
1836	104	426.102	6	8
1837	105	1095.69	6	8
1838	106	1521.792	6	8
1839	107	872.494	6	8
1840	108	405.811	6	8
1841	109	1805.86	6	8
1842	110	466.683	6	8
1843	111	649.298	6	8
1844	112	4930.606	6	8
1845	113	2353.705	6	8
1846	114	101.453	6	8
1847	115	101.453	6	8
1848	116	446.392	6	8
1849	117	547.845	6	8
1850	118	142.034	6	8
1851	119	1420.339	6	8
1852	120	2008.766	6	8
1853	121	507.264	6	8
1854	122	182.615	6	8
1855	123	121.743	6	8
1856	1	473.425	6	9
1857	2	252.493	6	9
1858	3	284.055	6	9
1859	4	252.493	6	9
1860	5	157.808	6	9
1861	6	1862.139	6	9
1862	7	599.672	6	9
1863	8	189.37	6	9
1864	9	5491.731	6	9
1865	10	157.808	6	9
1866	11	189.37	6	9
1867	12	315.617	6	9
1868	13	441.863	6	9
1869	14	157.808	6	9
1870	15	631.233	6	9
1871	16	315.617	6	9
1872	17	220.932	6	9
1873	18	378.74	6	9
1874	19	284.055	6	9
1875	20	315.617	6	9
1876	21	852.165	6	9
1877	22	410.302	6	9
1878	23	2114.632	6	9
1879	24	284.055	6	9
1880	25	315.617	6	9
1881	26	536.548	6	9
1882	27	252.493	6	9
1883	28	1009.973	6	9
1884	29	284.055	6	9
1885	30	441.863	6	9
1886	31	1325.59	6	9
1887	32	1262.467	6	9
1888	33	1956.824	6	9
1889	34	1199.344	6	9
1890	35	1546.522	6	9
1891	36	441.863	6	9
1892	37	189.37	6	9
1893	38	1230.905	6	9
1894	39	378.74	6	9
1895	40	3156.167	6	9
1896	41	252.493	6	9
1897	42	410.302	6	9
1898	43	189.37	6	9
1899	44	1546.522	6	9
1900	45	220.932	6	9
1901	46	694.357	6	9
1902	47	252.493	6	9
1903	48	315.617	6	9
1904	49	157.808	6	9
1905	50	284.055	6	9
1906	51	504.987	6	9
1907	52	315.617	6	9
1908	53	2998.359	6	9
1909	54	631.233	6	9
1910	1	105.785	7	1
1911	2	819.835	7	1
1912	3	238.017	7	1
1913	4	436.364	7	1
1914	5	938.843	7	1
1915	6	2062.81	7	1
1916	7	145.455	7	1
1917	8	119.008	7	1
1918	9	119.008	7	1
1919	1	202.906	7	10
1920	2	3023.294	7	10
1921	3	263.777	7	10
1922	4	1907.313	7	10
1923	5	14325.136	7	10
1924	6	771.041	7	10
1925	7	872.494	7	10
1926	8	304.358	7	10
1927	9	1379.758	7	10
1928	10	162.324	7	10
1929	11	446.392	7	10
1930	12	385.521	7	10
1931	13	284.068	7	10
1932	14	142.034	7	10
1933	15	1562.373	7	10
1934	16	3530.558	7	10
1935	17	121.743	7	10
1936	18	3774.044	7	10
1937	19	121.743	7	10
1938	20	1460.92	7	10
1939	21	243.487	7	10
1940	22	2394.286	7	10
1941	23	3733.463	7	10
1942	24	933.366	7	10
1943	25	507.264	7	10
1944	26	121.743	7	10
1945	27	426.102	7	10
1946	28	831.913	7	10
1947	29	2150.799	7	10
1948	30	142.034	7	10
1949	31	527.555	7	10
1950	32	121.743	7	10
1951	33	1460.92	7	10
1952	34	162.324	7	10
1953	35	385.521	7	10
1954	36	2089.928	7	10
1955	37	344.94	7	10
1956	38	243.487	7	10
1957	39	9049.59	7	10
1958	40	263.777	7	10
1959	41	2008.766	7	10
1960	42	101.453	7	10
1961	43	202.906	7	10
1962	44	284.068	7	10
1963	45	831.913	7	10
1964	46	4869.735	7	10
1965	47	121.743	7	10
1966	48	365.23	7	10
1967	49	852.204	7	10
1968	1	324.649	7	11
1969	2	588.426	7	11
1970	3	14162.811	7	11
1971	4	1095.69	7	11
1972	5	1521.792	7	11
1973	6	689.879	7	11
1974	7	11403.295	7	11
1975	8	284.068	7	11
1976	9	466.683	7	11
1977	10	182.615	7	11
1978	11	486.973	7	11
1979	12	588.426	7	11
1980	13	405.811	7	11
1981	14	811.622	7	11
1982	15	750.751	7	11
1983	16	486.973	7	11
1984	17	892.785	7	11
1985	18	1805.86	7	11
1986	19	1055.109	7	11
1987	20	304.358	7	11
1988	21	3003.003	7	11
1989	22	689.879	7	11
1990	23	121.743	7	11
1991	24	365.23	7	11
1992	25	14528.042	7	11
1993	1	507.264	7	12
1994	2	4301.599	7	12
1995	3	385.521	7	12
1996	4	284.068	7	12
1997	5	101.453	7	12
1998	6	243.487	7	12
1999	7	1582.664	7	12
2000	8	2576.901	7	12
2001	9	892.785	7	12
2002	10	1156.562	7	12
2003	11	831.913	7	12
2004	12	4666.829	7	12
2005	13	426.102	7	12
[truncated: 549 more rows]
